# Supplementary material for: Simple particle shapes for DEM simulations of railway ballast: influence of shape descriptors on packing behaviour
Source: Granul Matter. 2020 Mar 23;22(2):43. doi: 10.1007/s10035-020-1009-0 (PMC7093080; doi:10.1007/s10035-020-1009-0)
Supplement: Supplementary file 1 — Online Resource 1 (ESM_1.csv) Details on all clumps constructed in this paper: including size and positions of spheres forming the clump and values of all computed shape descriptors. (6 KB) [file 10035_2020_1009_MOESM1_ESM.csv]

B. Suhr and K. Six: "Simple particle shapes for DEM simulations of railway ballast: influence of shape descriptors on packing behaviour" Granular Matter 2020,
B. Suhr and K. Six: Virtual Vehicle Research GmbH	Inffeldgasse 21/A	8010 Graz	Austria
bettina.suhr@v2c2.at
Details on all clumps constructed in the above paper: including size and positions of spheres forming the clump and values of all computed shape descriptors
#columns correspond to the following quantities:
#1 shape number
#2-5 P1x	P1y	P1z	r1 [mm] (sphere1: position of centre x	y	z and radius)
#6-9 P2x	P2y	P2z	r2 [mm] (sphere2: ditto)
#10-13 P3x	P3y	P3z	r3 [mm] (sphere3: ditto)
#14 V [mm^3]
#15 A [mm^2]
#16 vol(ConvexHull) [mm^3]
#17-19 S	I	L [mm]
#20	21 e	f [-]
#22	23 c (convexity index)	psi (sphericity) [-]
#24 s_d (max member diff) [mm]
#25 delta (clump roughness angle) [degree]
1.00	0.00	0.00	0.00	7.50	15.00	0.00	0.00	7.50	7.50	11.28	0.00	6.04	4447.66	1869.87	5997.64	15.00	24.82	30.00	0.83	0.60	1.35	0.70	1.46	59.97
2.00	0.00	0.00	0.00	7.50	15.00	0.00	0.00	7.50	7.50	10.85	0.00	5.69	4296.65	1818.37	5763.65	15.00	24.04	30.00	0.80	0.62	1.34	0.70	1.81	59.95
3.00	0.00	0.00	0.00	7.50	15.00	0.00	0.00	7.50	7.50	10.14	0.00	5.11	4084.37	1739.68	5423.29	15.00	22.76	30.00	0.76	0.66	1.33	0.71	2.39	59.91
4.00	0.00	0.00	0.00	7.50	15.00	0.00	0.00	7.50	7.50	9.47	0.00	4.58	3928.21	1675.25	5155.51	15.00	21.56	30.00	0.72	0.70	1.31	0.72	2.92	59.85
5.00	0.00	0.00	0.00	7.50	15.00	0.00	0.00	7.50	7.50	8.56	0.00	3.88	3770.80	1600.96	4864.78	15.00	19.94	30.00	0.66	0.75	1.29	0.73	3.62	59.74
6.00	0.00	0.00	0.00	7.50	15.00	0.00	0.00	7.50	7.50	7.53	0.00	3.12	3653.60	1534.17	4623.94	15.00	18.15	30.00	0.61	0.83	1.27	0.75	4.38	59.55
7.00	0.00	0.00	0.00	8.53	15.00	0.00	0.00	6.47	9.13	9.17	0.00	4.41	4084.68	1682.78	5254.36	17.06	22.11	30.00	0.74	0.77	1.29	0.73	4.12	59.80
8.00	0.00	0.00	0.00	8.31	15.00	0.00	0.00	6.69	8.68	7.95	0.00	3.46	3823.19	1578.76	4828.92	16.62	19.72	30.00	0.66	0.84	1.26	0.75	4.85	59.63
9.00	0.00	0.00	0.00	9.89	15.00	0.00	0.00	5.11	11.51	9.61	0.00	5.11	5158.75	1883.11	6376.29	19.77	24.61	30.00	0.82	0.80	1.24	0.77	4.77	59.74
10.00	0.00	0.00	0.00	9.31	15.00	0.00	0.00	5.69	10.25	8.30	0.00	3.88	4386.99	1683.30	5401.32	18.62	21.49	30.00	0.72	0.87	1.23	0.77	5.43	59.66
11.00	0.00	0.00	0.00	8.57	12.86	0.00	0.00	8.57	6.43	9.66	0.00	6.90	6108.41	1897.15	6959.58	17.14	25.14	30.00	0.84	0.68	1.14	0.85	1.67	43.88
12.00	0.00	0.00	0.00	8.57	12.86	0.00	0.00	8.57	6.43	9.30	0.00	6.50	5910.26	1850.57	6714.19	17.14	24.37	30.00	0.81	0.70	1.14	0.85	2.07	43.77
13.00	0.00	0.00	0.00	8.57	12.86	0.00	0.00	8.57	6.43	8.69	0.00	5.84	5637.26	1782.70	6366.32	17.14	23.11	30.00	0.77	0.74	1.13	0.86	2.73	43.51
14.00	0.00	0.00	0.00	8.57	12.86	0.00	0.00	8.57	6.43	8.12	0.00	5.24	5442.64	1730.91	6109.24	17.14	21.93	30.00	0.73	0.78	1.12	0.86	3.33	43.16
15.00	0.00	0.00	0.00	8.57	12.86	0.00	0.00	8.57	6.43	7.34	0.00	4.43	5252.01	1676.61	5844.94	17.14	20.34	30.00	0.68	0.84	1.11	0.87	4.14	42.46
16.00	0.00	0.00	0.00	8.57	12.86	0.00	0.00	8.57	6.43	6.45	0.00	3.57	5124.10	1637.18	5661.37	17.14	18.59	30.00	0.62	0.92	1.10	0.88	5.00	41.21
17.00	0.00	0.00	0.00	10.64	12.86	0.00	0.00	6.50	8.78	7.12	0.00	4.43	6188.36	1803.39	6690.05	21.28	22.19	30.00	0.74	0.96	1.08	0.90	6.21	41.78
18.00	0.00	0.00	0.00	10.00	10.00	0.00	0.00	10.00	5.00	5.71	0.00	5.17	7103.65	1889.80	7350.18	20.00	20.88	30.00	0.70	0.96	1.03	0.95	4.83	25.31
19.00	0.00	0.00	0.00	9.67	9.67	0.00	0.00	9.67	4.83	6.99	0.00	7.33	6947.33	1875.97	7250.96	19.33	23.99	29.00	0.83	0.81	1.04	0.94	2.33	28.35
20.00	0.00	0.00	0.00	12.41	10.00	0.00	0.00	7.59	6.83	5.54	0.00	5.17	8728.89	2107.79	8879.10	24.83	24.83	30.00	0.83	1.00	1.02	0.97	7.24	23.46
21.00	0.00	0.00	0.00	10.00	14.17	0.00	0.00	5.83	10.46	8.27	0.00	5.00	5448.77	1792.32	6296.59	20.00	23.27	30.00	0.78	0.86	1.16	0.84	5.00	51.14
22.00	0.00	0.00	0.00	10.00	14.00	0.00	0.00	6.00	10.14	9.65	0.00	6.00	5874.21	1913.04	6878.63	20.00	25.65	30.00	0.85	0.78	1.17	0.82	4.00	51.14
23.00	0.00	0.00	0.00	9.09	14.17	0.00	0.00	6.74	9.12	8.43	0.00	5.00	4852.70	1706.33	5747.74	18.18	22.52	30.00	0.75	0.81	1.18	0.81	4.09	51.19
24.00	0.00	0.00	0.00	9.09	14.00	0.00	0.00	6.91	9.04	10.69	0.00	6.91	5762.08	1952.26	6956.17	18.18	26.69	30.00	0.89	0.68	1.21	0.80	2.18	51.28
25.00	0.00	0.00	0.00	8.18	14.17	0.00	0.00	7.65	7.75	8.52	0.00	5.00	4589.11	1668.21	5506.76	16.36	21.70	30.00	0.72	0.75	1.20	0.80	3.18	51.23
26.00	0.00	0.00	0.00	8.18	14.17	0.00	0.00	7.65	8.03	9.16	0.00	5.66	4807.67	1733.26	5810.38	16.36	23.00	30.00	0.77	0.71	1.21	0.79	2.52	51.26
27.00	0.00	0.00	0.00	8.18	14.00	0.00	0.00	7.82	7.27	10.28	0.00	6.41	5258.03	1848.34	6384.23	16.36	24.87	30.00	0.83	0.66	1.21	0.79	1.77	51.29
28.00	0.00	0.00	0.00	8.04	13.91	0.00	0.00	8.04	6.94	12.06	0.00	8.04	6350.39	2109.00	7757.94	16.08	28.14	30.00	0.94	0.57	1.22	0.79	0.00	48.00
29.00	0.00	0.00	0.00	7.89	14.21	0.00	0.00	7.89	7.11	9.61	0.00	5.38	4694.60	1743.98	5761.41	15.79	22.89	30.00	0.76	0.69	1.23	0.78	2.51	53.23
30.00	0.00	0.00	0.00	8.33	13.33	0.00	0.00	8.33	6.67	9.01	0.00	5.68	5316.20	1760.36	6149.13	16.67	23.03	30.00	0.77	0.72	1.16	0.84	2.65	46.70
31.00	0.00	0.00	0.00	8.82	12.35	0.00	0.00	8.82	6.18	8.35	0.00	6.02	5962.67	1808.30	6593.48	17.65	23.19	30.00	0.77	0.76	1.11	0.88	2.81	40.33
32.00	0.00	0.00	0.00	9.38	11.25	0.00	0.00	9.38	5.62	7.61	0.00	6.39	6666.00	1874.51	7119.36	18.75	23.37	30.00	0.78	0.80	1.07	0.91	2.98	34.06
33.00	0.00	0.00	0.00	10.00	10.00	0.00	0.00	10.00	5.00	6.76	0.00	6.82	7413.82	1952.95	7713.25	20.00	23.58	30.00	0.79	0.85	1.04	0.94	3.18	27.78
